# Supplementary material for: Evaluation of Chitosans as Coagulants—Flocculants to Improve Sand Filtration for Drinking Water Treatment
Source: Int J Mol Sci. 2023 Jan 9;24(2):1295. doi: 10.3390/ijms24021295 (PMC9865057; doi:10.3390/ijms24021295)
Supplement: Supplementary file 1 [file ijms-24-01295-s001.zip]

Archive with 1 entries (1 files):
- ijms-2035273-supplementary.pdf
